# Supplementary material for: Observations of sharks (Elasmobranchii) at Europa Island, a remote marine protected area important for shark conservation in the southern Mozambique Channel
Source: PLoS One. 2021 Oct 5;16(10):e0253867. doi: 10.1371/journal.pone.0253867 (PMC8491881; doi:10.1371/journal.pone.0253867)
Supplement: S1 Table — Details of the 79 observations events of sharks in April-June 2013 at Europa Island. (XLSX) [file pone.0253867.s006.xlsx]

## Sheet: Europa sharks
N° carte	Time	C. al.	C. am.	C. g.	C. m.	G. c.	S. lewini	S. m.	Individual number	Sector	Lat (S)	Long (E)
1	11.5	0	0	0	0	0	0	0	0	NE	22°20.119	40°23.333
2	11.5	4	1	0	0	0	0	0	5	NE	22°20.119	40°23.333
3	14	0	0	0	0	0	0	0	0	NE	22°20.152	40°23.405
4	12	0	0	0	0	0	0	0	0	NW	22°20.365	40°20.380
5	12	0	0	0	0	0	0	0	0	NW	22°20.365	40°20.380
6	15	0	0	0	0	0	0	0	0	NW	22°20.400	40°20.310
7	14.5	0	0	0	0	0	0	0	0	NW	22°20.385	40°20.328
8	15	0	0	0	0	0	0	0	0	NW	22° 20.400	40°20.310
10	9	0	0	0	1	0	0	0	1	NW	22°20.385	40°20.328
11	10.5	0	0	0	0	0	0	0	0	N	22°19.839	40°21.758
12	10.5	0	0	0	0	0	0	0	0	N	22°19.839	40°21.758
13	10.5	0	0	0	0	0	0	0	0	N	22°19.839	40°21.758
14	14.5	0	0	0	0	0	0	0	0	N	22°19.839	40°21.758
15	14.5	0	0	0	0	0	0	0	0	N	22°19.839	40°21.758
16	14.5	0	0	0	0	0	0	0	0	N	22°19.785	40°22.468
17	8.5	0	0	0	0	0	1	0	1	NE	22°20.119	40°23.333
18	9.5	0	0	0	0	0	0	0	0	NE	22°20.119	40°23.333
19	8.5	0	0	0	0	0	4	0	4	NE	22°20.152	40°23.405
20	15.5	0	0	0	0	0	0	0	0	NE	22°20.493	40°23.597
21	15.5	0	0	0	0	0	0	0	0	NE	22°20.493	40°23.597
22	15.5	1	0	0	0	0	0	0	1	NE	22°20.493	40°23.597
23	8.5	0	0	2	0	0	0	0	2	S	22°24.209	40°22.488
24	8.5	1	0	4	0	0	0	0	5	S	22°24.209	40°22.488
25	13	1	0	1	0	0	0	0	2	S	22°24.279	40°22.104
26	13	0	0	5	0	0	50	1	56	S	22°24.279	40°22.104
27	15.5	2	0	10	0	0	0	0	12	S	22°24.279	40°22.104
28	9.5	2	0	0	0	0	0	0	2	E	22°23.167	40°23.306
29	14	1	1	4	0	0	0	1	7	E	22°22.226	40°24.144
30	9	0	0	2	0	0	0	0	2	NE	22°21.140	40°23.808
31	9	0	0	1	0	0	0	0	1	NE	22°21.140	40°23.808
33	9	0	0	0	0	0	2	0	2	NW	22°20.513	40°20.058
34	9	0	0	0	0	0	0	0	0	NW	22°20.513	40°20.058
35	15	0	0	0	0	0	0	0	0	NW	22°20.513	40°20.058
36	15	0	0	0	0	0	0	0	0	NW	22°20.513	40°20.058
38	8.5	0	0	2	0	0	0	0	2	W	22°22.629	40°19.575
39	8.5	2	0	4	0	0	1	0	7	W	22°22.436	40°19.447
40	13	0	0	0	0	0	0	0	0	W/NW	22°21.366	40°19.779
41	13	1	0	2	0	0	0	0	3	W/NW	22°21.366	40°19.779
44	8	0	0	0	0	0	0	0	0	NW	22°20.356	40°20.430
45	9.5	0	0	0	0	0	0	0	0	W/NW	22°21.366	40°19.779
46	9.5	0	0	1	0	0	0	0	1	W/NW	22°21.366	40°19.779
47	14	1	0	0	0	0	5	0	6	E	22°22.498	40°23.994
48	14	1	0	0	0	0	0	0	1	E	22°22.498	40°23.994
50	10	0	0	0	0	0	0	0	0	NW	22°20.505	40°20.059
52	13.5	1	0	0	0	0	0	0	1	W/NW	22°21.921	40°19.632
53	16.5	2	0	0	0	0	0	0	2	W/NW	22°21.183	40°19.763
54	9	2	0	5	0	0	20	0	27	S	22°24.286	40°22.342
55	12	1	0	2	0	0	2	0	5	E	22°22.213	40°24.140
56	15.5	0	0	2	0	0	9	0	11	E	22°22.213	40°24.140
57	8.5	0	0	0	0	1	0	0	1	E	22°22.213	40°24.140
58	11.5	0	0	0	0	0	0	0	0	E	22°22.213	40°24.140
59	15	0	0	0	0	0	0	0	0	E	22°22.213	40°24.140
62	10	0	0	0	0	0	0	0	0	NW	22°20.513	40°20.058
63	15	0	0	0	0	0	0	0	0	NW	22°20.156	40°20.713
64	10	0	0	0	0	0	0	0	0	NE	22°20.753	40°23.704
65	14.5	1	0	3	0	0	0	0	4	E	22°22.197	40°24.191
66	10	0	0	0	0	0	0	0	0	E	22°22.197	40°24.191
68	9	0	0	0	0	0	0	0	0	NW	22°20.209	40°20.595
69	13.5	0	0	1	0	0	0	0	1	S	22°24.226	40°22.398
71	9	0	0	0	0	0	0	0	0	NW	22°20.209	40°20.595
72	15	0	0	0	0	0	0	0	0	NW	22°20.010	40°21.006
73	11	0	0	0	0	0	0	0	0	NW	22°20.082	40°20.559
74	15.5	0	0	1	0	0	30	0	31	NW	22°20.209	40°20.595
75	10	0	0	0	0	0	4	0	4	NW	22°20.209	40°20.595
76	15	0	0	0	0	0	30	0	30	NW	22°20.525	40°20.045
77	10.5	0	0	0	0	0	20	0	20	NW	22°20.209	40°20.595
78	15	2	0	1	0	0	0	0	3	W	22°22.627	40°19.578
9	7	0	0	0	0	0	8	0	8	NW	22°20.385	40°20.328
37	7	0	0	0	0	0	17	0	17	NW	22°20.292	40°20.459
42	17	0	0	0	0	0	1	0	1	NW	22°20.292	40°20.459
43	7	0	0	0	0	0	4	0	4	NW	22°20.292	40°20.459
51	11	0	0	1	0	0	0	0	1	NW	22°20.292	40°20.459
67	15	1	0	0	0	0	150	0	151	NE	22°19.500	40°23.110
70	8.5	0	0	0	0	0	12	0	12	NW	22°20.082	40°20.559
32	16.5	0	0	0	3	0	0	0	3	lagoon	22°21.001	40°23.058
49	17	0	0	0	12	0	0	0	12	lagoon	22°20.894	40°22.508
60	16.5	0	0	0	2	0	0	0	2	lagoon	22°20.463	40°22.357
61	17	0	0	0	1	0	0	0	1	lagoon	22°20.894	40°22.508
